# Supplementary material for: Proof-of-Concept Analysis of B Cell Receptor Repertoire in COVID-19 Patients Undergoing ECMO by Single-Cell V(D)J and Gene Expression Sequencing
Source: Curr Issues Mol Biol. 2023 Feb 9;45(2):1471–82. doi: 10.3390/cimb45020095 (PMC9955795; doi:10.3390/cimb45020095)
Supplement: Supplementary file 1 [file cimb-45-00095-s001.zip]

Archive with 3 entries (3 files):
- supplementary Figures/S1.jpg
- supplementary Figures/S2.jpg
- supplementary Figures/S3.jpg
